# Supplementary material for: The Potential of Wild Yeasts as Promising Biocontrol Agents against Pine Canker Diseases
Source: J Fungi (Basel). 2023 Aug 11;9(8):840. doi: 10.3390/jof9080840 (PMC10455916; doi:10.3390/jof9080840)
Supplement: Supplementary file 1 [file jof-09-00840-s001.zip]

Archive with 1 entries (1 files):
- jof-2529873-supplementary.pdf
